# Supplementary material for: The influence of genetic variation in 30 selected genes on the clinical characteristics of early onset breast cancer
Source: Breast Cancer Res. 2008 Dec 18;10(6):R108. doi: 10.1186/bcr2213 (PMC2656905; doi:10.1186/bcr2213)
Supplement: Additional file 1 — An Excel file containing a table listing the number of SNPs genotyped and tested for association with prognosis and risk and the rational for choosing them. [file bcr2213-S1.xls]

## Sheet: Sheet1
Gene	Function	Chromosome	Left (bp)	Right (bp)	SNP	Type	location (bp)	P	OR (95% C.I.)	Reference	Tested for prognosis	Tested for risk
BRCA1	DNA repair	17q21.31	38449840	38530994	rs8176318	3’ UTR	38450800				Yes	Yes
Breast cancer 1, early onset: nuclear phosphoprotein that acts as a tumour suppressor by combining with other suppressors, DNA damage sensors, and signal transducers to form a protein complex that plays a role in transcription, DNA repair of double-stranded breaks, and recombination.					rs8176265	Intron	38467522				Yes	No
					rs3737559	Intron	38487830				Yes	No
					rs16940	Exon synonymous	38498763				Yes	No
					rs799905	Intron	38530713				Yes	No
					rs11653069	Promoter	38536903				No	No
TP53	DNA repair	17p13.1	7512445	7531642	rs12951053	Intron	7518132	9e-05	1.29 (1.06-1.58) ER-ve	Garcia-Closas et al. (2007)	No	No
Tumour protein P53: responds to cellular stresses to regulate target genes that induce cell cycle arrest, apoptosis, senescence, DNA repair, or changes in metabolism. TP53 protein is expressed at low level in normal cells and at a high level in a variety of transformed cell lines, where it's believed to contribute to transformation and malignancy. Mutants of TP53 that frequently occur in a number…					rs1625895	Intron	7518840	NA	0.49 (0.27-0.90) Smokers	Gaudet et al. (2008)	No	No
					rs1042522	Exon non-synonymous	7520197	NA	1.32 (1.00–1.74)	Gaudet et al. (2008)	Yes	No
					rs12602273	Intron	7523738				No	No
					rs2287497	Promoter	7533505				Yes	No
ATM	DNA repair	11q22.3	107598769	107745036	rs228606	Promoter	107593057				Yes	Yes
Ataxia telangiectasia mutated protein: cell cycle checkpoint kinase that phosphorylates; thus, it regulates a range of downstream proteins, eg tumor suppressor proteins TP53 and BRCA1, checkpoint kinase CHK2, checkpoint proteins RAD17 and RAD9, and DNA repair protein NBS1. This protein and the closely related kinase ATR are thought to be master controllers of cell cycle checkpoint signaling pathw…					rs4987876	Promoter	107597847		1.21 (0.64-2.29)	Baynes et al. (2007)	Yes	No
					rs1800054	Exon non-synonymous	107603786	0.08	1.13 (0.99-1.30)	Cox et al. (2007)	No	No
								0.004	1.69 (1.19-2.40)	Stredrick et al. (2006)
					rs599164	Intron	107625649	NA	1.05 (0.88-1.24)	Baynes et al. (2007)	No	No
					rs4986761	Exon non-synonymous	107629971	0.03	0.47 (0.23-0.93)	Stredrick et al. (2006)	No	No
					rs1800056	Exon non-synonymous	107643213	0.03	2.03 (1.05-3.90)	Stredrick et al. (2006)	No	No
					rs3092991	Intron	107645726	NA	1.12 (0.71-1.77)	Einarsdottir et al. (2006)	Yes	No
					rs1800058	Exon non-synonymous	107665560				No	No
					rs1800889	Exon synonymous	107668697	0.04	0.75 (0.49-1.13)	Stredrick et al. (2006)	Yes	No
					rs1801516	Exon non-synonymous	107680672	0.04	0.63 (0.27-1.49)	Edvardsen et al. (2007)	Yes	No
DAPK1	Apoptosis	9q21.33	89302567	89513368	rs975256	Promoter	89296902				No	No
Death-associated protein kinase 1: a positive mediator of gamma-interferon induced programmed cell death. DAPK1 encodes a structurally unique 160-kD calmodulin dependent serine-threonine kinase that carries 8 ankyrin repeats and 2 putative P-loop consensus sites. It is a tumour suppressor candidate.					rs2058882	Intron	89304566				No	No
					rs17399090	Intron	89324847				Yes	Yes
					rs10746815	Intron	89327937				Yes	No
					rs4878086	Intron	89329724				No	No
					rs1045042	Intron	89340827				Yes	No
					rs1041326	Intron	89346666				Yes	Yes
					rs7038971	Intron	89361235				No	No
					rs928114	Intron	89368626				No	No
					rs11141901	Intron	89380485				Yes	Yes
					rs11141904	Intron	89386866				No	No
					rs7043056	Intron	89392167				No	No
					rs13288504	Intron	89410000				No	No
					rs7033344	Intron	89426667				Yes	No
					rs11141918	Intron	89436202				Yes	Yes
					rs943855	Intron	89460147				No	No
					rs13285155	Intron	89470700				Yes	Yes
					rs9410612	Intron	89474570				Yes	No
					rs1007394	Intron	89482445				Yes	No
					rs12056997	Intron	89506425				Yes	No
					rs1056719	Intron	89511843				Yes	No
CASP8	Apoptosis	2q33.1	201806411	201860679	rs12693932	Promoter	201801640				Yes	Yes
Caspase 8: encodes a member of the cysteine-aspartic acid protease (caspase) family. Sequential activation of caspases plays a central role in the execution-phase of cell apoptosis.					rs2037815	Intron	201809960				No	No
					rs6760993	Intron	201819162				Yes	No
					rs12990906	Intron	201822869				Yes	No
					rs10931936	Intron	201852173				No	No
					rs1045485	Exon non-synonymous	201857834	5.7x10-7	0.74 (0.62-0.87)	Cox et al. (2007)	No	No
								NA NA	0.58 (0.39-0.88)	MacPherson et al. (2004)
								NA	0.49 (0.17-1.44)	Frank et al. (2005)
IGF-1	Cell growth/signalling	12q23.2	101313806	101398454	rs2946834	Intron	101311944	0.0004		Tamimi et al. (2007)	Yes	No
Insulin-like growth factor 1: IGFs or somatomedins comprise a family of peptides that play important roles in mammalian growth and development. IGF1 mediates many of the growth-promoting effects of growth hormone. High levels of circulating IGF1 pose a risk of breast cancer in premenopausal women, but not postmenopausal, and a similar association has been reported for prostate cancer.					rs5742714	Intron	101313982				Yes	No
					rs1520220	Intron	101320652	0.03	1.41 (1.11-1.79)	Ali Al-Zahrani et al. (2006)	Yes	No
					rs2373721	Intron	101351175				Yes	Yes
					rs5742632	Intron	101380604				Yes	Yes
					rs12821878	Intron	101391797				Yes	Yes
					rs5742620	Intron	101393730				No	No
					rs2162679	Intron	101395389				Yes	No
					rs35766	Promoter	101404603				Yes	No
ERBB2	Cell growth/signalling	17q12	35109780	35138441	rs903501	Promoter	35093019				Yes	No
Encodes a member of the epidermal growth factor (EGF) receptor family of receptor tyrosine kinases. Binds ligand-bound EGF receptor family members to enhance kinase-mediated activation of downstream signalling pathways, eg mitogen-activated protein kinase and phosphatidylinositol-3 kinase. Amplification and/or overexpression occurs in numerous cancers, including breast and ovarian tumours.					rs1801200	Exon non-synonymous	35133114		0.68 (0.47-0.98)	Cox et al. (2005)	Yes	No
					rs28933370	Exon non-synonymous	35134904				No	No
					rs1058808	Exon non-synonymous	35137563				Yes	No
TGFβ1	Cell growth/signalling	19q13.2	46528491	46551656	rs8179181	Intron	46530046				Yes	No
Transforming growth factor, beta 1: a multifunctional peptide that controls proliferation, differentiation, and other functions in many cell types. TGFB acts synergistically with TGFA in inducing transformation. It also acts as a negative autocrine growth factor. Dysregulation of TGFB activation and signalling may result in apoptosis. Many cells synthesize TGFB and almost all of them have specifi…					rs11466338	Intron	46537641				Yes	No
					rs4803455	Intron	46543349				No	No
					rs1800469	Intron	46552136	NA 0.009	0.31 (0.27-0.35)	Grainger et al. (1999)	No	No
									1.25 (1.06-1.48)	Dunning et al. (2003)
					rs1982072	Promoter	46556349				Yes	No
FGFR2	Cell growth/signalling	10q26.13	123227846	123347962	rs1649202	Intron	123230615				No	No
Fibroblast growth factor receptor 2: Full-length representatives of this family of fibroblast growth factors consist of an extracellular region, composed of three immunoglobulin-like domains, a single hydrophobic membrane-spanning segment and a cytoplasmic tyrosine kinase domain. The extracellular portion of the protein interacts with fibroblast growth factors, setting in motion a cascade of down…					rs3135811	Intron	123232714				Yes	No
					rs2912796	Intron	123238141				Yes	No
					rs2912762	Intron	123266280				Yes	No
					rs11199993	Intron	123281254				Yes	No
					rs2912787	Intron	123315528				Yes	No
					rs2981428	Intron	123319419				Yes	No
					rs1219648	Intron	123336180	1.1x10-10	1.64 (1.42-1.90)	Hunter et al. (2007)	Yes	No
					rs2981582	Intron	123342307	2x10-76	1.63 (1.53-1.72)	Easton et al. (2007)	Yes	No
								0.00045	1.24 (1.11-1.38)	Antoniou et al. (2008)
					rs4412700	Promoter	123352565				No	No
					rs4752566	Promoter	123257621				Yes	No
VEGF	Cell growth/signalling	6p21.1	43845931	43862199	rs699946	Promoter	43840647				No	No
Vascular endothelial growth factor: This gene is a member of the PDGF/VEGF growth factor family and encodes a glycosylated mitogen that acts on endothelial cells and has various effects, eg mediating increased vascular permeability, inducing angiogenesis, vasculogenesis and endothelial cell growth, promoting cell migration, and inhibiting apoptosis. Elevated levels of this protein is linked to PO…					rs699947	Promoter	43844367	0.03	1.99 (1.06-3.74)	Schneider et al. (2007)	Yes	No
					rs833061	Promoter	43845464		1.5 (0.9-2.5)	Lu et al. (2005)	No	No
					rs833069	Intron	43850557				Yes	No
					rs3024997	Intron	43853085				No	No
					rs3025033	Intron	43859053				Yes	No
					rs10434	3'UTR	43861190				Yes	No
MAP3K1	Cell growth/signalling	5q11.2	56146657	56227735	rs889312	Upstream	56067641	7x10-20	1.27 (1.19-1.36) LN-ve	Easton et al. (2007)	Yes	No
Mitogen-activated protein kinase kinase kinase 1: a serine/threonine kinase that occupies a pivotal role in a network of phosphorylating enzymes integrating cellular responses to a number of mitogenic and metabolic stimuli, including insulin and many growth factors.								0.044		Huijts et al. (2007)
								0.02	1.12 (1.02-1.24) BRCA2	Antoniou et al. (2008)
					rs17661089	Promoter	56141753				Yes	Yes
					rs1423622	Intron	56149199				Yes	Yes
					rs16886383	Intron	56161453				No	No
					rs252921	Intron	56173544				No	No
					rs832574	Intron	56195639				Yes	No
					rs702689	Exon non-synonymous	56213200				Yes	No
IL-6	Cell growth/signalling	7p15.3	22733343	22738141	rs2056576	Promoter	22727727				No	No
Interleukin-6: a cytokine with a wide variety of biological functions: it plays an essential role in the final differentiation of B-cells into Ig-secreting cells, it induces myeloma and plasmacytoma growth, it induces nerve cells differentiation, in hepatocytes it induces acute phase reactants.					rs1800795	Promoter	22733170	0.02	2.0 (1.1-3.6)	Hefler et al. (2005)	Yes	Yes
					rs2069832	Intron	22733958	0.01	4.4 (1.5-12.8)	Slattery et al. (2007)	No	No
					rs1474348	Intron	22734433				Yes	No
					rs2069845	Intron	22736674				Yes	No
					rs2069860	Exon non-synonymous	22737563				No	No
TNFα	Apoptosis	6p21.33	31651329	31654091	rs2009658	Promoter	31646223				Yes	No
Tumour necrosis factor alpha: encodes a multifunctional proinflammatory cytokine belonging to the tumour necrosis factor (TNF) superfamily. This cytokine is mainly secreted by macrophages. It can bind to, and thus functions through its receptors TNFRSF1A/TNFR1 and TNFRSF1B/TNFBR. This cytokine is involved in the regulation of a wide spectrum of biological processes including cell proliferation, d…					rs3093662	Intron	31652168				Yes	No
LSP1	F-actin bundling	11p15.5	1830776	1870068	rs907613	5'UTR	1830868				Yes	No
Lymphocyte-specific protein 1: encodes an intracellular F-actin binding protein that is expressed in lymphocytes, neutrophils, macrophages, and endothelium and may regulate neutrophil motility, adhesion to fibrinogen matrix proteins, and transendothelial migration.					rs2089910	Exon synonymous	1830980				No	No
					rs599774	Intron	1835212				Yes	No
					rs592373	Intron	1847566				Yes	No
					rs661348	Intron	1861868				Yes	No
					rs3817198	Intron	1865582	3x10-9	1.17 (1.08-1.25)	Easton et al. (2007)	Yes	Yes
					rs548195	3'UTR	1869953				No	No
TOX3	Chromatin modification	16q12.1	51029421	51059978	rs2075236	Intron	51037272				No	No
TOX high mobility group box family member 3: belongs to the large and diverse family of HMG-box proteins that function as architectural factors in the modification of chromatin structure by bending and unwinding DNA. One of 69 genes that was differentially expressed in patients who experienced breast cancer relapse to bone versus those who experienced relapse elsewhere in the body.					rs1420542	Intron	51039776				Yes	No
					rs1420546	Intron	51046208				Yes	No
					rs1362560	Intron	51058858				No	No
					rs8051542	Intron	51091668	10-12	1.19 (1.12-1.27)	Easton et al. (2007)	Yes	No
					rs12443621	Intron	51105538	2x10-19	1.23 (1.17-1.30)	Easton et al. (2007)	No	No
					rs3803662	Exon synonymous	51143842	10-36	1.39 (1.26-1.45)	Easton et al. (2007)	Yes	Yes
								0.00027	1.28 (1.11-1.46)	Antoniou et al. (2008)
ADH1B	Metabolism	4q23	100446552	100461581	rs1042026	3’ UTR	100447489	0.044	1.04 (0.95-1.14)	Cox et al. (2007)	Yes	Yes
Alcohol dehydrogenase 1B (class I) beta: metabolizes a range of substrates, eg ethanol, retinol, other aliphatic alcohols, hydroxysteroids, and lipid peroxidation products					rs1789882	Exon synonymous	100454076				Yes	No
					rs1353621	Intron	100460598				No	No
					rs1789888	Promoter	100466593				Yes	No
CYP1B1	Metabolism	2p22.2	38148250	38156796	rs162549	3’ UTR	38148960				No	No
Cytochrome P450 family 1 subfamily B: Members of this superfamily of enzymes are monooxygenases which catalyze many reactions involved in drug metabolism and synthesis of cholesterol, steroids and other lipids. Also metabolizes procarcinogens such as polycyclic aromatic hydrocarbons and 17beta-estradiol.					rs1800440	Exon non-synonymous	38151643	NA	1.3 (0.3-4.8)	Renee bailey et al. (1998)	Yes	No
									1.61 (0.96-2.70) risk	Justenhoven et al. (2007)
									2.82 (1.37-5.82) ER-ve
					rs1056836	Exon non-synonymous	38151707				Yes	No
					rs2551188	Intron	38156298				No	No
					rs10175368	Promoter	38161365				Yes	No
AR	Transcription/Translation	Xq12	66680599	66860844	rs17302090	Promoter	66672128				Yes	No
Androgen receptor: Upon binding the hormone ligand, the receptor dissociates from accessory proteins, translocates into the nucleus, dimerizes, and then stimulates transcription of androgen responsive genes.					rs7061037	Intron	66738888				Yes	No
					rs6624304	Intron	66792481				Yes	No
					rs12011518	Intron	66849761				No	No
					rs12014709	Intron	66855191				No	No
					rs9332969	Exon non-synonymous	66859466				No	No
ESR1	Transcription/Translation	6q25.1	152170379	152466099	rs2077647	Exon synonymous	152170770				No	No
Oestrogen receptor alpha: encodes an oestrogen receptor, a ligand-activated transcription factor composed of several domains important for hormone binding, DNA binding, and activation of transcription. The protein localizes to the nucleus where it may form a homodimer or a heterodimer with oestrogen receptor 2. Oestrogen and its receptors are essential for sexual development and reproductive func…					rs827423	Intron	152197890				No	No
					rs6557170	Intron	152244797				Yes	No
					rs4870062	Intron	152279311				Yes	No
					rs9371564	Intron	152303806				Yes	No
					rs3020410	Intron	152308070				Yes	No
					rs3020314	Intron	152312365				Yes	Yes
					rs1884051	Intron	152324972				No	No
					rs2982700	Intron	152328216				Yes	No
					rs3020403	Intron	152337408				Yes	No
					rs2144025	Intron	152349399	0.001		Einarsdóttir et al. (2008)	Yes	Yes
					rs12212176	Intron	152351700				No	No
					rs6905370	Intron	152367890				Yes	No
					rs2207232	Intron	152381981				Yes	No
					rs2982735	Intron	152410380				Yes	No
					rs9383607	Intron	152422011				Yes	No
					rs9397484	Intron	152435930				No	No
					rs9341052	Intron	152458318				Yes	No
					rs9341066	Intron	152461219				Yes	No
					rs2228480	Coding synonymous	152461788				Yes	Yes
					rs3798577	3'UTR	152462823	0.047		Zhang et al. (2008)	Yes	Yes
TWIST	Transcription/Translation	7p21.2	19121616	19123820	rs2285681	Promoter	19125291				Yes	No
Twist homolog 1: Probable transcription factor, which seems to be involved in the negative regulation of cellular determination and in the differentiation of several lineages including myogenesis, osteogenesis, and neurogenesis. Mutations in this gene have been found in patients with Saethre-Chotzen syndrome.					rs2189000	Promoter	19127743				Yes	No
GATA3	Transcription/translation	10p14	8136673	8157170	rs1244181	Promoter	8131383				No	No
GATA-binding factor 3: Trans-acting T-cell-specific transcription factor binds to the enhancer of the T-cell receptor alpha and delta genes. Binds to the consensus sequence 5'-AGATAG-3'. Expressed in T-cells and endothelial cells. Mutations cause of hypoparathyroidism with sensorineural deafness and renal dysplasia (HDR) also known as Barakat syndrome.					rs1399180	Intron	8138725				No	No
					rs3802604	Intron	8142278	NA	0.9 (0.76-1.06) risk	Garcia-Closas et al. (2007)	Yes	No
								0.02	0.72 (0.54-0.96) ER-ve
					rs570613	Intron	8146508	0.004	0.82 (0.69-0.96) risk	Garcia-Closas et al. (2007)	No
								0.006	0.71 (0.54-0.94) ER-ve			No
					rs422628	Intron	8151415		0.97 (0.77-1.24)		Yes	Yes
					rs263419	Intron	8158099				Yes	No
RHOC	Cytoskeletal/Structural	1p13.2	113045272	113051548	rs2999156	Intron	113048650				Yes	Yes
Ras homolog gene family, member C: encodes a member of the Rho family of small GTPases, which cycle between inactive GDP-bound and active GTP-bound states and function as molecular switches in signal transduction cascades. Rho proteins promote reorganization of the actin cytoskeleton and regulate cell shape, attachment, and motility. The RHOC protein is prenylated at its C-terminus, and localizes…					rs12144044	Intron	113050314				Yes	Yes
					rs7522283	Promoter	113055790				Yes	No
PGR	Cell-cell comunication	11q22.1	100414313	100506465	rs11224563	3'UTR	100414396				Yes	No
Progesterone receptor: encodes a member of the steroid receptor superfamily which mediates the physiological effects of progesterone. Progesterone plays a central role in reproductive events associated with the establishment and maintenance of pregnancy.					rs606789	Intron	100418375				Yes	No
					rs1042838	Exon non-synonymous	100438622		1.06 (0.97-1.15)	Johnatty et al. (2008)	Yes	No
					rs11224579	Intron	100442270				Yes	No
					rs694070	Intron	100473333				No	No
					rs506487	Intron	100500919				Yes	No
					rs3740753	Exon non-synonymous	100503981				No	No
					rs518162	5'UTR	100505711				Yes	No
					rs4754732	Promoter	100513712				Yes	Yes
ITGB4	Cell-cell comunication	17q25.1	71229111	71265493	rs820227	Promoter	71218460				No	No
Integrin beta 4: a receptor for the laminins. Integrins mediate cell-matrix or cell-cell adhesion, and transduced signals that regulate gene expression and cell growth. This subunit tends to associate with alpha 6 subunit and is likely to play a pivotal role in the biology of invasive carcinoma. Mutations in this gene are associated with epidermolysis bullosa with pyloric atresia.					rs3862481	Intron	71232322				No	No
					rs2290458	Intron	71247907				Yes	No
					rs871443	Exon non-synonymous	71265098				No	No
FN1	Cell-cell comunication	2q35	215933426	216009036	rs1250214	Intron	215940366				No	No
Fibronectin 1: glycoprotein, soluble dimeric form in plasma, and dimeric or multimeric at the cell surface and extracellular matrix. Involved in cell adhesion and migration including embryogenesis, wound healing, blood coagulation, host defense, and metastasis.					rs17449032	Exon non-synonymous	215944957				No	No
					rs7572169	Intron	215976689				No	No
					rs10207245	Intron	215988767				Yes	No
					rs1250233	Promoter	216015348				No	No
MDM2	Cellular processes	12q15	67488247	67520481	rs1470383	Intron	67493429				Yes	No
Mouse double minute 2 homolog: a nuclear phosphoprotein that binds and inhibits transactivation by tumour protein TP53. Overexpression of MDM2 results in excessive inactivation of tumour protein TP53, diminishing its tumour suppressor function.					rs3730556	Intron	67502788				No	No
					rs3730646	Intron	67518247				No	No
MMP2	Protein binding	16q12.2	54070589	54098104	rs16955194	Promoter	54062829				Yes	No
Matrix metalloproteinase 2: Proteins of the MMP family are involved in the breakdown of extracellular matrix in normal physiological processes, such as embryonic development, reproduction, and tissue remodelling, as well as in disease processes, such as arthritis and metastasis. Specifically, this enzyme degrades type IV collagen, the major structural component of basement membranes, and plays a …					rs1116195	Promoter	54066374				Yes	No
					rs243865	Promoter	54069307				No	No
					rs857403	Intron	54074209				No	No
					rs243849	Exon synonymous	54081206				Yes	Yes
					rs183112	Intron	54085183				No	No
					rs17859981	Intron	54089186				No	No
					rs2287076	Intron	54089959				Yes	No
					rs11541998	Exon synonymous	54094264				Yes	No
					rs7201	3'UTR	54097115				Yes	No
MMP7	Protein binding	11q22.2	101896450	101906688	rs10502001	Exon non-synonymous	101903803				Yes	Yes
Matrix metalloproteinase 7: This enzyme degrades proteoglycans, fibronectin, elastin and casein and differs from most MMPs by lacking a conserved C-terminal. Involved in wound healing. Mouse studies suggest that it regulates the activity of defensins in intestinal mucosa.					rs11225309	Intron	101905546				Yes	No
					rs11568819	Promoter	101906843				Yes	No
					rs1943779	Promoter	101912401				Yes	No
					rs4754850	Promoter	101914290				No	No
					rs17352599	Promoter	101919669				Yes	No
MMP9	Protein binding	20q13.12	44070954	44078607	rs6094237	Promoter	44062697				Yes	No
Matrix metalloproteinase 9: The enzyme encoded by this gene degrades type IV and V collagens. Studies in rhesus monkeys suggest that the enzyme is involved in IL-8-induced mobilization of hematopoietic progenitor cells from bone marrow, and murine studies suggest a role in tumour-associated tissue remodelling.					rs6065912	Promoter	44065774				Yes	Yes
					rs3918241	Promoter	44069142				Yes	No
					rs3918242	Promoter	44069383		1.88 (0.97-3.63)	Lei et al. (2007)	No	No
					rs17576	Exon non-synonymous	44073632				Yes	No
					rs2250889	Exon non-synonymous	44075813				No	No
					rs2274756	Exon non-synonymous	44076518				No	No
					rs3918261	Intron	44076999				Yes	No
Desert	Unkown	8q24.21	chr:8		rs13281615	Genomic	128424800	5x10-12	1.18 (1.101.25)	Easton et al. (2007)	Yes	No
					206						133	28
Gene descriptions from OMIM
